# Supplementary material for: Anti-interleukin-1 treatment in patients with rheumatoid arthritis and type 2 diabetes (TRACK): A multicentre, open-label, randomised controlled trial
Source: PLoS Med. 2019 Sep 12;16(9):e1002901. doi: 10.1371/journal.pmed.1002901 (PMC6742232; doi:10.1371/journal.pmed.1002901)
Supplement: S1 Data — (XLS) [file pmed.1002901.s015.xls]

## Sheet: Analysis
Study Drug	Female=1	Age, years	RA duration, years	CCSs =1	T2D duration, years	Oral antidiabetic drugs =1	Insulin therapy =1	Comorbidities =1	ACPA =1	RF=1	C Peptide mg/dL	A1C%_T0	A1C%_T3	A1C%_T6	FPG mg/dL_T0	FPG mg/dL_T3	FPG mg/dL_T6	Albuminuria mg/L_T0	Albuminuria mg/L_T3	Albuminuria mg/L_T6	Diabetic Retinopathy_T0	Diabetic Retinopathy_T6	BMI_T0	BMI_T3	BMI_T6	DAS28_T0	DAS28_T3	DAS28_T6	GOOD EULAR RESPONSE =1	SDAI_T0	SDAI_T3	SDAI_T6	PGA_T0	PGA_T3	PGA_T6	VAS PAIN_T0	VAS PAIN_T3	VAS PAIN_T6
Anakinra	1	68	8	1	1	1	0	1	0	0	4.09	7.1	6.3	6.3	127	108	103	30	30	15	1	0	30.2	30.2	30.2	6.27	3.88	2.52	1	34.6	24.2	9.2	80	57	30	81	74	30
Anakinra	1	58	1	0	1	1	0	1	0	0	1.5	7.1	6.7	6.7	101	101	101	10	10		0	0	32.72	32.7	32.7	7.02	4.2	4.2	1	48	12	12	76	50	50	100	50	50
Anakinra	1	61	0.8	1	0.6	1	0	1	1	1	1.5	7.7	7.4	7.4	82	80	80	15			0	0	18.67	18	18	4.55	2.5	2.5	1	21.1	3	3	52	10	10	53	10	10
Anakinra	1	69	2	0	1	1	0	1	1	1	2.05	8.3	6.7	6.5	140	77	94	31	6	9	0	0	28	28	28	5.49	0.97	1.85	1	26.2	0	0.1	71	0	0	87	0	0
Anakinra	1	79	6	0	0.6	1	0	1	1	1	3.7	7.2	6.7	6.3	154	100	90	14	0	0	0	0	27.6	27.6	27.3	5.46	0.9	0.49	1	22.1	0	0	76	0	0	50	10	0
Anakinra	1	50	0.6	1	0.6	1	0	1	0	0	3.28	7.2	6.7	5.7	113	100	100	5	0	0	0	0	24.7	24.6	24.7	5.66	2.56	1.61	1	23.7	12.4	0	57	12	0	100	50	0
Anakinra	1	65	0.6	1	0.7	1	0	1	1	1	2.3	7.8	6.8	6.5	126	93	86	11	0	3.7	1	1	31.2	31	31.2	6.28	0.63	1.9	1	32.3	1.1	3.2	70	0	0	80	12	9
Anakinra	1	48	3	0	1	1	0	1	0	0	3.3	8.2	7.5	7.5	158	160	102	20.7	0	0	0	0	30.4	31	30.5	5.02	1.89	2.87	1	24.7	6	6	50	0	6	70	22	10
Anakinra	1	55	0.6	0	0.6	0	1	1	0	0	1.8	8.4	8	7.9	177	84	106	30	10	15	1	1	29.4	29.1	29.6	5.97	4.21	3.53	1	43.1	21.1	13.1	90	35	23	88	80	50
Anakinra	1	48	1	1	0.6	1	0	1	0	1	2	7.3	6.8	6.4	98	92	102	0	0	0	0	0	25.61	25.61	25.5	6.11	3.88	2.99	1	31	11.3	3	73	20	0	100	50	10
Anakinra	1	83	0.6	0	0.6	1	0	1	0	0	2.1	7.1	6.8	6.4	151	101	101	0	0	0	0	0	23.43	23.4	23.45	7.7	4.68	2.39	1	53.7	15.2	3	90	20	0	100	40	10
Anakinra	1	59	1	1	0.6	1	0	1	0	0	2.2	7.5			112			0			0		21.6			4.27				19.26			70			70
Anakinra	0	56	2	0	0.8	1	0	1	1	1	7.3	8.1	5.9	5.6	100	92	109	33	33.5	29	0	0	30.86	32.48	31.44	4.49	1.51	3.09	1	14	0.36	22	50	0	20	20	0	30
Anakinra	1	67	8	0	5	0	1	1	0	0	1.66	8.3	7.6	7.9	76	92	100	5.64	2.25	0.85	0		34.9	34.2	34.5	7.16	5.87	4.26	1	49	20.78	14.2	55	26	32	86	50	60
Anakinra	1	59	6	1	0.6	0	1	1	1	1	5	9.6			190	140		29	29		0		34	34		6.95	4.9		1	36	24		80	60		100	60
Anakinra	0	70	3	1	0.6	1	0	1	0	1	2.5	7			94			18			0		22.02			3.77			1	85			36			11
Anakinra	1	72	0.6	0	0.6	1	0	1	1	0	2.6	7.5			124			0			0	0	26.84			4.8				19.5			48			25
Anakinra	1	56	7	0	1	1	0	1	0	1	1.5	8	7.9		179	161		0.2	0.5		0	0	25	24.77		3.44	1.16		1	12.4	7.41		10	11		24	35
Anakinra	0	52	2	0	1	1	0	1	0	1	2.5	7.4	7.5	7.2	135	138	135	0.7	0	0.6	0	0	27.7	29.4	27.6	4.88	4.4	5.2	0	118.66	118	2.8	50	67	65	60	35	50
Anakinra	0	73	2	1	1	1	0	1	1	1	4.42	8.8	7.1	6.3	310	96	92	0	9	4	0	0	21.96	21.96	20.77	3.78	1.53	1.89	1	11.5	3.3	6.7	34	20	19	55	31	30
Anakinra	0	69	0.9	0	2	0	1	1	0	0	2.63	7.3	6.8	6.8	174	184	90	0	0	0	0	0	26.08	24.98	24.98	4.5	2.79	2.3	1	21	0	0	80	10	10	30	14	8
Anakinra	1	66	5	0	1	1	0	1	0	1	4.23	7.2	5.9	6.6	138	117	102	9.2	0	0	0	0	34	34	34.45	5.83	3.66	3.66	1	22.8	75	35	66	24	73	81	49	100
TNFi	1	65	1	1	0.8	0	1	1	1	1	1.9	8.2	8	8.4	148	108	209	5	5	5	1	1	29.7	29.71	29.45	6.46	3.58	5.24	0	43.3	19.44	26.9	80	11	73	75	32	64
TNFi	1	74	5	1	0.6	1	0	1	1	0	0.78	8.7	8.7	8.7	103	123	236	10	7	7	1	1	28.7	28.6	28.4	6.95	3.58	3.45	1	49.3	12.1	9.5	86	15	10	89	51	28
TNFi	1	82	1	0	1	1	0	1	0	0	2.09	7.1	7.1	7.1	143	123	138	0	0	0	0	0	29.9	29.9	29.9	5.47	4.21	4.61	0	39.1	24.1	20.3	75	42	50	77	71	50
TNFi	1	70	0	1	0.6	1	0	1	0	0	2.77	8	8	7.8	148	161	145	0	0	0	0	0	31.25	31.3	31.5	5.98	3.45	3.8	1	37	16.5	16	85	26	28	90	57	64
TNFi	1	77	0.6	1	3	1	0	1	1	1	3.2	7.1	7.2	7.5	127	130	150	0	0	10	0	0	23	23.8	23.8	5.84	5.84	5.41	0	28.1	31	20.4	78	80	27	80	80	60
TNFi	1	72	4	1	3	1	0	1	0	0	2.5	7.8	8	8	133	156	156	11	15	15	0	0	25.9	25.9	25.9	4.83	4.83	4.8	0	21.3	18.3	18.3	65	47	50	50	65	65
TNFi	1	44	0.6	1	2	1	0	1	0	0	2.2	7.4	7.3	7.2	166	115	100	0	0	0	0	0	32.6	32.65	32.7	5.84	4.06	3.31	1	28	10.3	3.2	60	18	0	80	30	14
TNFi	1	54	3	1	2	1	0	1	1	1	1.9	7.3	7.3	7.2	103	113	120	10	0	0	0	0	33.9	33.2	33.5	6.03	3.47	1.74	1	27	6.5	5	70	11	16	80	20	16
TNFi	1	62	0.6	1	0.6	1	0	1	0	1	2.1	7.5	7.4	7.2	115	109	108	10	10	10	0	0	29.1	29.1	29.8	6.14	4.65	3.26	1	35	16.4	4.3	70	23	10	90	40	10
TNFi	1	49	5	1	3	1	0	1	0	1	2	7.9	7.8	7.8	131	120	120	10	0	10	0	0	29.7	29.5	29.6	4.64	1.42	1.42	1	25	3	3	60	0	0	80	10	10
TNFi	0	61	0.6	0	3	0	1	1	0	0	2.5	8.3						15					26.4			6.01				30			60			40
TNFi	1	67	8	1	1	0	1	1	0	1	6.4	9.4	7.8	8.7	186	119	169	0	0	0	0	0	34.7	34.7	34.6	6.04	4.1	5.24	0	47.23	20.21	22.46	52	35	30	85	65	45
TNFi	0	54	5	0	2	1	0	1	0	1	1.5	9.4	9.4		211	210		30					27.4	25.93		6.27	4.91		1	39.3	24.1		57	40		72	60
TNFi	0	51	9	1	9	1	0	1	1	1	1.5	7.3	7.2	7.5	117	141	135	0.21	50	50	0	0	24.55	24	23.29	4.11	2.95	1.16	1	20	7.17	37.17	64	21	23	10	7	19
TNFi	1	54	0.6	1	0.8	0	1	1	1	1	1.5	7.1	6.8	6.4	153	122	100	0	12	2	0	0	25.97	26	27	6.69	4.91	3.11	1	102.2	45.9	5.8	10	51	30	74	41	17
TNFi	0	67	0.8	0	8	0	1	1	1	1	2.3	7.5	7.2	8.1	130	112	124	0.2	0.5	0.8	0	0	23.32	23.3	23.32	4.68	3.55	4.97	0	16.17	10	17.58	32	40	12	30	25	51
TNFi	0	60	5	1	1	0	1	1	0	0	2.3	7.1	7	7	114	167	104	0.2	0.9	0.2	0	0	26.4	26.37	26	4.9	3.53	2.23	1	21.7	18.2	14	50	22	20	70	50	49
